# Supplementary material for: Influence of motivation on rehabilitation outcomes after subacute stroke in convalescent rehabilitation wards
Source: Front Neurol. 2023 Jul 14;14:1185813. doi: 10.3389/fneur.2023.1185813 (PMC10375291; doi:10.3389/fneur.2023.1185813)
Supplement: Supplementary file 1 [file Table_1.xlsx]

## Sheet: data
no.	gender	age	Type of stroke	Lesion side	Days from stroke onset to admission	Length of hospital stay	Days from admission to MORE scale evaluation.					MMSE	FIM at admission																					FIM at discharge
	0:M 1:F		1:hemorrhage 2:infarction 3:subarachnoid hemorrhage	1:Right 2:Left 3:Both			at admission	1 month	2 months	3 months	at discharge	at admission	FIM total	FIM motor	FIM cognitive	Eating	Grooming	Bathing	Dressing upper body	Dressing lower body	Toiletting	Bladder management	Bowel management	Transfer bed/ chair/ wheelchair	Transfer toilet	Transfer bath/ shower	Walking/ wheelchair	Stairs	comprehension	Expression	Social interaction	Problem solving	memory	FIM total	FIM motor	FIM cognitive	Eating	Grooming	Bathing	Dressing upper body	Dressing lower body	Toiletting	Bladder management	Bowel management	Transfer bed/ chair/ wheelchair	Transfer toilet	Transfer bath/ shower	Walking/ wheelchair	Stairs
1	0	64	2	2	17	101	7	43	69			30	81	48	33	5	4	3	4	2	4	5	6	4	4	1	5	1	7	7	7	6	6	118	83	35	6	7	7	7	7	6	7	7	6	6	5	6	6
5	0	64	1	1	42	35	5				33	27	111	79	32	7	6	6	7	6	6	7	7	7	7	3	5	5	7	6	7	6	6	125	90	35	7	7	7	7	7	7	7	7	7	7	7	7	6
7	0	74	1	1	16	55	8	39			53	25	89	62	27	6	5	4	5	5	6	6	6	6	6	1	5	1	5	6	6	5	5	116	84	32	7	7	6	7	7	7	7	6	7	6	6	5	6
13	0	50	1	2	29	63	3	32				29	91	63	28	6	5	1	4	6	6	7	7	7	6	1	6	1	6	7	5	5	5	125	90	35	7	7	7	7	7	7	7	7	7	7	6	7	7
19	1	75	1	2	17	32	4				38	27	98	70	28	7	5	5	6	6	7	4	4	7	7	1	6	5	6	6	4	6	6	118	85	33	7	7	6	7	7	7	7	6	7	7	5	7	5
21	0	50	2	1	26	119	5	35	66	97	118	28	62	43	19	5	4	1	3	3	3	6	6	3	3	1	4	1	4	4	4	4	3	117	86	31	6	6	6	7	7	7	7	6	7	7	6	7	7
22	1	70	3	2	48	40	13				40	24	77	55	22	6	5	4	4	4	5	5	5	5	5	1	5	1	4	5	5	4	4	121	88	33	7	7	6	7	7	7	7	7	7	7	5	7	7
23	1	46	3	2	42	50	17				43	25	96	66	30	6	5	5	7	6	6	5	5	7	7	1	5	1	6	5	7	6	6	118	86	32	7	7	7	7	7	7	7	7	7	7	5	6	5
24	0	66	2	1	14	44	11				41	24	89	65	24	5	5	5	5	5	6	7	7	6	6	1	6	1	4	6	4	4	6	123	90	33	7	7	7	7	7	7	7	7	7	7	6	7	7
26	0	47	1	1	28	80	8	39			69	26	80	56	24	6	5	3	5	5	5	6	5	5	5	1	4	1	5	4	5	5	5	109	85	24	7	6	6	7	7	7	7	7	7	7	5	7	5
28	1	69	1	2	41	140	9	40	67	99	136	22	53	30	23	5	3	1	1	1	2	5	5	2	2	1	1	1	5	6	5	3	4	77	55	22	4	4	2	4	4	5	6	6	5	5	1	6	3
30	0	41	1	2	12	24	4				21	30	122	87	35	7	7	7	7	7	7	7	7	7	7	5	7	5	7	7	7	7	7	126	91	35	7	7	7	7	7	7	7	7	7	7	7	7	7
31	0	50	3	2	46	42	10				40	30	91	62	29	5	5	4	6	6	6	6	6	5	6	1	5	1	6	6	6	5	6	114	85	29	7	7	6	7	7	7	7	7	7	7	5	6	5
35	0	62	1	3	42	99	3	34	64		95	28	55	30	25	5	3	1	1	1	3	4	3	3	3	1	1	1	5	5	5	5	5	115	83	32	7	7	6	7	7	6	7	6	6	6	6	6	6
37	0	64	1	2	15	159	2	33	72	97	156	28	40	23	17	4	2	2	2	2	1	3	2	1	1	1	1	1	4	4	4	1	4	110	76	34	6	6	6	7	6	6	5	7	6	6	4	6	5
38	0	65	2	2	24	113	7	40	68	102	111	30	58	37	21	5	4	2	2	1	1	5	5	5	4	1	1	1	6	6	2	2	5	119	84	35	7	7	6	7	7	6	7	6	7	6	6	6	6
39	1	81	1	2	12	91	4	36	64		88	26	103	73	30	7	7	3	6	6	6	7	6	6	6	1	6	6	6	7	7	5	5	125	90	35	7	7	7	7	7	7	7	6	7	7	7	7	7
40	0	78	1	1	20	137	3	37	69	101	127	27	74	44	30	5	4	2	4	2	4	6	6	4	4	1	1	1	6	6	6	6	6	96	66	30	6	6	4	6	4	5	6	6	5	5	3	5	5
43	1	75	2	1	15	130	6	34	70	98	125	22	69	48	21	5	4	4	4	4	4	4	4	4	5	1	4	1	4	4	5	4	4	112	82	30	7	7	6	7	7	7	7	6	6	6	5	6	5
45	0	45	2	1	16	22	10				22	28	114	80	34	7	7	5	7	7	7	7	7		7	7	7	5	7	7	7	6	7	125	90	35	7	7	7	7	7	7	7	7	7	7	7	7	6
48	0	64	1	2	26	53	5	37			51	26	125	90	35	7	7	7	7	7	7	7	7	7	7	7	7	6	7	7	7	7	7	126	91	35	7	7	7	7	7	7	7	7	7	7	7	7	7
49	0	80	1	1	12	51	5					27	93	63	30	6	6	4	6	5	5	6	6	6	6	1	5	1	6	6	6	6	6	122	88	34	7	7	6	7	7	7	7	6	7	7	6	7	7
50	1	69	1	1	16	109	4	36	66	95	105	30	89	56	33	5	6	4	5	5	4	4	6	5	4	1	4	3	7	7	7	6	6	122	87	35	7	7	7	7	7	7	7	6	7	7	6	6	6
52	1	70	2	2	28	172	8	40	81	108	169	23	42	18	24	5	2	1	1	1	1	1	1	1	1	1	1	1	6	6	6	3	3	86	54	32	5	7	4	3	2	3	2	6	5	5	4	6	2
53	0	70	1	2	13	112	4	36	65	95	110	27	100	65	35	7	7	4	5	5	5	7	6	5	5	4	4	1	7	7	7	7	7	122	87	35	7	7	6	7	6	7	7	6	7	7	6	7	7
54	0	65	1	1	22	74	5	34	67		72	26	77	51	26	5	4	3	2	2	2	7	7	5	5	1	3	5	5	4	7	5	5	120	85	35	6	7	6	7	7	7	7	6	7	7	5	7	6
56	1	79	1	2	31	35	9				32	28	82	54	28	5	5	1	5	5	5	6	6	5	5	1	4	1	6	7	5	5	5	125	90	35	7	7	7	7	7	7	7	7	7	7	6	7	7
60	1	83	1	1	27	103	4	35	66	96	95	20	76	57	19	5	6	3	4	5	5	5	5	4	5	5	4	1	4	3	4	4	4	108	83	25	7	7	5	7	7	7	6	6	7	7	5	6	6
62	0	64	1	2	38	31	4				29	30	105	72	33	7	6	5	6	6	7	7	7	7	7	1	5	1	7	6	6	7	7	118	86	32	7	7	7	7	7	7	7	7	6	6	6	6	6
64	0	83	1	2	32	70	6	37			69	28	73	47	26	5	5	3	2	2	6	4	6	4	6	1	2	1	5	5	6	6	4	120	86	34	7	7	6	7	7	7	7	7	7	7	5	6	6
73	0	52	3	1	31	30	13				28	26	96	69	27	5	5	5	5	5	5	7	7	5	5	5	5	5	7	7	5	4	4	125	90	35	7	7	7	7	7	7	7	7	7	7	6	7	7
74	0	40	1	1	28	139	7	38	67	97	136	30	103	70	33	6	7	5	3	6	7	7	7	7	7	1	6	1	7	6	7	7	6	126	91	35	7	7	7	7	7	7	7	7	7	7	7	7	7
75	0	47	1	2	17	27	5					30	95	66	29	5	5	4	6	6	6	5	5	6	6	5	6	1	6	6	6	5	6	125	90	35	7	7	7	7	7	7	7	7	7	7	7	7	6
77	0	77	1	2	22	99	13	44	72		98	20	77	50	27	5	4	1	4	4	5	5	5	5	5	1	5	1	6	6	4	6	5	102	78	24	6	6	6	6	6	6	6	6	7	7	5	6	5
78	1	59	1	2	37	117	3	33	65	95	113	29	87	52	35	6	6	3	3	4	4	6	6	4	4	1	4	1	7	7	7	7	7	111	76	35	7	6	5	6	6	5	6	6	6	7	5	5	6
81	0	69	1	2	18	77	5	34	65		74	27	77	52	25	6	4	4	4	4	5	5	4	5	5	1	4	1	5	5	6	4	5	106	81	25	7	7	6	7	7	7	7	4	6	6	5	6	6
84	1	54	3	2	33	36	15				34	29	102	72	30	7	7	6	7	7	7	6	6	6	6	1	5	1	7	7	5	5	6	124	89	35	7	7	7	7	7	7	7	6	7	7	7	7	6
86	1	76	1	2	11	18	7					29	85	55	30	5	6	6	5	5	5	5	5	5	3	1	3	1	6	6	6	6	6	119	86	33	7	7	7	7	7	7	7	6	7	7	5	7	5
93	0	69	1	2	18	37	6				28	30	114	83	31	7	7	7	7	7	7	7	7	7	7	1	7	5	6	6	6	6	7	125	90	35	7	7	7	7	7	7	7	7	7	7	6	7	7
95	1	71	2	1	36	14	6					24	82	60	22	5	5	4	5	5	5	5	6	5	6	1	5	3	4	6	5	4	3	103	79	24	7	7	6	6	6	7	7	6	7	7	1	7	5
97	1	78	1	1	37	98	10	41	69		97	26	42	16	26	1	2	1	1	1	1	1	2	1	1	1	2	1	6	4	5	5	6	72	46	26	5	5	2	4	3	3	2	6	3	3	1	6	3
99	0	51	1	2	22	26	7				24	30	114	79	35	7	7	7	7	7	7	7	7	7	7	1	6	2	7	7	7	7	7	126	91	35	7	7	7	7	7	7	7	7	7	7	7	7	7
100	1	25	2	1	29	97	9	47	81		96	29	77	49	28	6	4	1	5	4	4	7	7	4	1	1	4	1	6	5	7	5	5	121	89	32	7	6	7	7	7	7	7	7	7	7	6	7	7
102	0	76	1	1	23	58	12	43			55	24	68	43	25	7	5	3	3	2	3	5	6	3	3	1	1	1	5	5	5	5	5	107	82	25	7	6	6	7	6	7	6	7	7	7	5	6	5
109	1	67	1	1	24	58	4	39			54	27	83	51	32	6	5	1	4	4	5	7	7	4	4	1	2	1	7	7	6	5	7	122	87	35	7	7	6	7	7	7	7	7	7	7	6	6	6
111	0	50	2	1	34	37	4				34	28	116	81	35	7	7	7	7	7	7	7	7	7	7	1	6	4	7	7	7	7	7	126	91	35	7	7	7	7	7	7	7	7	7	7	7	7	7
112	0	67	1	1	34	21	9				19	30	110	76	34	7	7	5	7	7	7	7	7	7	7	1	6	1	7	7	6	7	7	124	89	35	7	7	7	7	7	7	7	7	7	7	6	7	6
114	0	64	1	2	49	26	3				25	27	124	89	35	7	7	7	7	7	7	7	7	7	7	5	7	7	7	7	7	7	7	126	91	35	7	7	7	7	7	7	7	7	7	7	7	7	7
118	1	47	2	1	11	53	5	34			49	23	86	61	25	5	5	3	5	5	6	6	6	6	6	1	6	1	5	5	5	5	5	121	90	31	7	7	7	7	7	7	7	7	7	7	6	7	7
119	0	79	1	2	31	73	15	44			71	29	88	63	25	7	5	4	5	5	6	6	6	6	6	1	5	1	5	6	6	5	3	114	87	27	7	7	7	7	7	7	6	6	7	7	6	7	6
125	0	66	1	2	24	108	11	39	86		106	29	89	60	29	6	6	5	6	5	5	5	5	5	5	1	5	1	6	6	6	5	6	118	87	31	7	7	7	7	7	7	7	7	7	7	5	6	6
126	1	54	2	1	42	144	9	39	71	99	128	10	47	26	21	6	4	1	2	2	1	2	2	2	1	1	1	1	4	4	4	4	5	94	67	27	5	6	4	6	6	5	7	6	5	5	1	5	6
128	0	87	1	1	39	117	5	40	64	94	115	22	74	47	27	5	5	3	4	4	4	5	5	4	4	1	2	1	6	6	5	5	5	118	86	32	6	7	7	7	7	7	6	7	7	6	6	7	6
129	0	46	2	1	18	51	12	43			50	28	106	80	26	7	7	5	7	7	7	7	7	7	7	5	6	1	5	4	7	5	5	120	91	29	7	7	7	7	7	7	7	7	7	7	7	7	7
133	1	73	2	1	28	66	19	47			64	17	76	53	23	7	6	3	4	3	5	2	5	5	5	3	4	1	4	4	5	5	5	103	82	21	7	6	5	7	7	7	6	6	7	7	5	6	6
134	0	73	1	1	20	25	7				24	21	80	65	15	6	4	4	5	5	7	7	7	6	7	1	5	1	5	4	2	2	2	101	80	21	6	6	5	5	5	7	7	7	6	7	6	7	6
135	0	71	1	2	45	58	10	45			54	29	88	68	20	5	4	3	6	6	6	7	6	7	7	1	5	5	4	3	5	4	4	120	88	32	7	7	7	7	7	7	7	6	7	7	7	6	6
136	0	44	2	1	45	33	9				30	29	114	87	27	7	7	7	7	7	7	7	6	7	7	6	7	5	6	7	6	5	3	123	89	34	7	7	7	7	7	7	7	6	7	7	6	7	7
140	0	64	2	2	45	120	5	46	87	104	119	30	67	44	23	5	5	2	3	2	3	3	5	4	4	1	6	1	5	5	5	4	4	95	74	21	7	6	5	7	6	6	6	6	6	6	1	6	6
142	0	78	2	1	53	127	6	38	72	99	126	27	48	22	26	5	3	1	2	2	1	1	1	2	1	1	1	1	5	5	6	5	5	115	83	32	7	7	6	7	7	7	7	6	6	6	6	6	5
144	1	50	3	3	27	59	7				48	24	83	64	19	6	5	4	5	5	6	6	6	5	5	5	5	1	4	4	4	4	3	104	85	19	7	6	6	7	7	7	7	7	7	7	5	6	6
146	0	51	2	1	28	31	6				30	30	103	75	28	7	6	5	7	7	7	7	7	7	7	1	6	1	6	5	6	5	6	125	91	34	7	7	7	7	7	7	7	7	7	7	7	7	7
150	1	53	2	1	35	35	5				30	28	91	69	22	7	6	5	6	6	7	7	6	6	6	1	5	1	5	4	5	4	4	125	90	35	7	7	7	7	7	7	7	7	7	7	7	7	6
151	0	39	1	1	48	51	10				50	28	107	74	33	7	7	5	6	6	6	7	7	6	6	1	5	5	7	7	6	6	7	121	86	35	7	7	7	7	6	6	7	7	7	7	6	6	6
152	0	47	2	2	27	113	6	37	67		97	30	72	43	29	5	4	3	3	1	4	5	5	4	4	1	3	1	6	7	6	5	5	118	83	35	7	7	5	7	7	7	7	7	6	6	5	6	6
153	0	84	1	2	29	68	13				49	29	98	68	30	7	7	3	5	5	7	7	7	5	5	1	5	4	6	7	7	5	5	119	87	32	7	7	6	7	7	7	7	6	7	7	6	7	6
154	1	76	1	2	33	37	4				35	20	93	68	25	6	5	4	6	6	6	7	7	7	7	1	5	1	4	6	6	5	4	119	88	31	7	7	6	7	7	7	7	7	7	7	6	7	6
155	0	64	1	2	26	75	7	37			65	28	68	47	21	5	4	1	4	4	5	1	6	5	5	1	5	1	4	4	5	4	4	106	78	28	7	6	5	7	7	6	6	6	7	6	5	5	5
160	1	61	2	2	27	49	24				49	29	84	50	34	5	5	3	3	3	5	5	7	5	5	1	2	1	7	7	7	6	7	120	85	35	7	7	5	7	7	7	7	6	7	7	5	7	6
161	1	86	1	2	45	113	11	41	73	103	112	29	53	32	21	5	1	1	1	1	2	3	5	4	3	1	4	1	3	3	7	4	4	109	82	27	7	6	6	7	7	7	7	7	7	7	3	6	5
162	0	66	1	2	40	26	14				22	27	109	79	30	7	6	7	7	7	7	7	7	7	7	1	5	4	7	7	6	5	5	116	88	28	7	6	6	7	7	7	7	7	7	7	6	7	7
165	0	86	3	2	40	89	8	36	67		85	26	85	54	31	5	5	3	6	6	5	5	5	5	5	1	2	1	7	6	6	6	6	119	86	33	7	7	7	7	7	6	7	7	6	6	6	7	6
170	0	62	1	2	24	99	3	39	63		97	26	80	54	26	6	5	3	4	4	5	5	3	6	6	1	5	1	5	5	5	5	6	112	81	31	6	6	6	6	6	7	7	6	7	7	5	7	5
171	0	77	2	1	29	44	19				43	22	97	65	32	7	5	5	6	6	6	6	6	6	5	1	5	1	6	7	7	6	6	123	88	35	7	7	6	7	7	7	7	7	7	7	5	7	7
174	1	79	2	1	47	136	11	42	71	102	132	21	36	19	17	4	2	1	1	1	1	2	2	1	1	1	1	1	3	3	5	3	3	98	76	22	7	6	6	6	6	6	5	5	6	6	6	6	5
175	1	77	1	2	40	56	11	47			53	30	103	68	35	7	7	3	7	7	6	7	6	5	5	1	6	1	7	7	7	7	7	124	89	35	7	7	7	7	7	7	7	6	7	7	6	7	7
179	1	75	1	2	40	112	8	39	70	102	110	21	59	41	18	5	5	1	3	3	4	3	4	4	4	1	3	1	3	4	5	3	3	88	66	22	7	7	4	6	5	6	3	3	6	6	2	6	5
180	0	66	1	1	52	123	5	48	74	104	127	15	41	25	16	5	3	1	1	1	1	1	3	2	2	1	3	1	3	3	5	2	3	62	45	17	5	4	3	3	2	3	2	5	5	3	1	6	3
182	1	59	2	1	29	76	7	39			72	29	96	76	20	7	7	6	7	7	7	7	6	7	7	1	6	1	4	4	5	4	3	122	90	32	7	7	7	7	7	7	7	6	7	7	7	7	7
183	1	30	2	1	36	34	4				30	30	93	63	30	6	6	5	6	6	5	6	6	5	5	1	5	1	6	6	6	6	6	125	91	34	7	7	7	7	7	7	7	7	7	7	7	7	7
184	1	85	3	2	30	68	5	38			61	24	69	50	19	6	5	3	3	3	5	5	5	4	4	1	4	2	4	4	5	3	3	118	88	30	7	7	7	7	7	7	7	7	7	7	6	7	5
188	0	71	1	2	10	28	7				25	28	113	82	31	7	6	6	7	7	6	7	7	7	7	7	7	1	7	6	6	6	6	126	91	35	7	7	7	7	7	7	7	7	7	7	7	7	7
189	0	58	1	2	35	30	8					28	94	68	26	7	6	5	6	6	5	7	7	6	6	1	5	1	5	5	5	5	6	123	90	33	7	7	7	7	7	7	7	7	7	7	6	7	7
192	1	54	3	2	52	31	15				30	30	104	74	30	7	7	5	7	7	7	6	7	7	7	1	5	1	6	6	6	6	6	126	91	35	7	7	7	7	7	7	7	7	7	7	7	7	7
195	0	69	1	1	63	33	7				29	30	107	72	35	7	7	6	7	7	6	7	6	6	6	1	5	1	7	7	7	7	7	124	89	35	7	7	7	7	7	7	7	6	7	7	6	7	7
197	0	78	2	1	33	142	8	41	68	100	138	28	58	30	28	5	5	2	2	2	1	2	3	2	2	1	2	1	5	6	6	6	5	114	81	33	6	6	6	7	7	7	7	6	6	6	5	6	6
199	0	52	1	2	20	50	9				41	29	113	78	35	7	7	7	7	7	7	7	7	7	7	1	6	1	7	7	7	7	7	126	91	35	7	7	7	7	7	7	7	7	7	7	7	7	7
200	0	67	1	1	19	57	7	38			56	30	102	70	32	7	7	3	7	7	6	7	7	6	6	1	5	1	6	7	7	6	6	123	88	35	7	7	7	7	7	7	7	7	7	7	6	6	6
201	0	63	2	1	12	29	6				27	29	97	70	27	7	7	5	6	6	6	7	7	6	6	1	5	1	5	5	6	5	6	124	89	35	7	7	7	7	7	7	7	7	7	7	6	7	6
204	1	54	1	1	26	100	8	38	74		98	30	93	63	30	5	6	4	4	5	6	7	6	6	6	1	6	1	6	6	6	6	6	123	88	35	7	7	7	7	7	7	7	6	7	7	6	7	6
206	1	39	1	2	22	28	9				24	27	104	75	29	7	6	5	7	7	7	7	7	7	7	1	6	1	7	7	7	1	7	123	88	35	7	7	7	7	7	7	7	7	7	7	5	7	6
211	0	39	2	1	41	89	10	43	72		87	29	77	44	33	6	4	3	3	3	1	5	5	4	4	4	1	1	6	6	7	7	7	123	88	35	7	7	7	7	7	7	7	7	7	7	6	6	6
216	1	84	1	2	27	40	13				38	29	88	61	27	7	5	4	5	4	5	7	7	5	5	1	5	1	5	6	6	5	5	105	77	28	7	7	4	7	7	6	7	7	6	6	1	6	6
218	0	55	2	2	17	43	13				37	29	108	74	34	7	6	6	6	6	6	7	7	7	7	1	7	1	7	7	7	6	7	124	89	35	7	7	7	7	7	7	7	7	7	7	6	7	6
220	0	83	1	1	18	47	13				43	28	96	69	27	7	6	4	7	7	6	7	6	6	6	1	5	1	5	5	6	6	5	117	83	34	7	7	7	7	7	6	6	6	6	6	6	7	5
221	0	47	1	2	35	149	18	52	83	111	142	28	70	40	30	5	5	1	3	3	2	4	5	4	4	1	2	1	6	6	6	6	6	112	78	34	7	6	7	5	6	6	6	6	6	6	5	6	6
223	0	84	1	1	28	31	9				30	29	106	77	29	7	7	5	7	7	7	7	7	7	7	1	7	1	6	6	6	6	5	120	89	31	7	7	7	7	7	7	7	7	7	7	6	7	6
224	0	20	1	1	28	42	7				36	30	106	75	31	7	7	7	6	6	7	7	7	7	7	1	5	1	6	7	6	6	6	123	89	34	7	7	7	7	6	7	7	7	7	7	6	7	7
227	0	64	2	1	19	34	7					29	84	61	23	6	6	5	5	5	5	7	7	5	5	1	3	1	6	4	4	4	5	126	91	35	7	7	7	7	7	7	7	7	7	7	7	7	7
230	0	85	1	1	10	26	7				24	23	94	68	26	6	6	4	5	6	6	6	6	7	7	3	5	1	5	5	6	5	5	109	80	29	6	6	6	6	6	6	6	6	7	7	6	7	5
236	0	74	1	2	49	179	10	43	70	101	175	24	67	41	26	6	5	4	3	3	4	1	4	3	3	1	3	1	5	6	6	5	4	100	73	27	6	6	5	6	6	6	5	5	6	6	5	5	6
237	1	63	1	1	13	117	12	45	78		113	26	77	43	34	6	6	3	3	2	3	5	5	3	3	1	2	1	7	7	7	7	6	117	82	35	7	7	6	7	6	6	7	7	6	6	6	6	5
240	1	80	1	2	17	33	9				27	29	85	59	26	7	5	3	5	5	5	6	6	5	5	1	5	1	5	5	6	5	5	125	90	35	7	7	7	7	7	7	7	7	7	7	6	7	7
249	0	67	1	2	12	31	7				27	29	94	64	30	5	6	5	4	5	6	7	7	6	6	1	5	1	6	6	6	6	6	123	88	35	7	7	7	7	7	7	7	7	7	7	6	7	5
251	0	79	1	2	47	136	7	45	69	97	127	22	41	25	16	4	4	1	1	1	2	1	1	2	2	1	4	1	5	5	3	1	2	56	34	22	6	4	1	1	1	2	1	4	2	2	1	6	3
252	0	74	1	1	38	35	14				31	29	89	63	26	7	5	5	5	5	5	7	7	5	5	1	5	1	6	5	6	5	4	122	89	33	7	7	6	7	7	7	7	7	7	7	6	7	7
255	1	71	1	2	47	118	13	45	78	105	117	24	64	40	24	5	2	2	3	2	3	7	7	3	3	1	1	1	4	5	5	5	5	91	58	33	6	5	3	3	3	5	7	6	5	5	1	6	3
256	0	51	2	2	15	33	6				26	30	93	62	31	7	7	4	5	5	5	7	6	5	5	1	4	1	7	6	6	6	6	121	86	35	7	7	7	7	7	6	7	7	6	6	6	7	6
259	1	76	1	1	24	82	8	39			70	25	79	53	26	5	5	3	3	3	5	6	6	5	5	1	5	1	5	5	6	5	5	117	84	33	7	7	6	6	6	7	7	6	7	7	6	6	6
260	0	69	1	2	13	41	9				39	26	94	64	30	7	5	5	5	5	5	7	7	5	5	1	6	1	6	6	6	6	6	109	79	30	7	6	5	6	6	6	7	6	6	6	6	6	6
264	0	52	2	2	14	29	5				26	30	85	53	32	7	6	1	5	4	4	7	5	4	4	1	4	1	7	6	7	6	6	125	90	35	7	7	7	7	7	7	7	7	7	7	6	7	7
266	1	49	1	2	46	193	6	43	67	98	187	27	65	41	24	5	4	2	2	2	2	7	6	2	2	1	5	1	5	5	6	4	4	98	72	26	7	7	3	6	6	6	6	6	6	6	1	6	6
269	1	69	1	1	26	108	4	34	65	96	106	29	76	47	29	5	5	4	3	2	4	6	6	4	4	1	2	1	6	6	6	5	6	121	86	35	7	7	6	7	7	7	7	7	7	7	5	6	6
273	1	51	1	1	21	29	5				17	28	116	82	34	7	7	7	7	7	7	7	6	7	7	1	7	5	7	6	7	7	7	124	89	35	7	7	7	7	7	7	7	7	7	7	6	7	6
276	0	84	1	1	20	103	7	37	76		99	26	75	49	26	7	5	3	4	3	4	4	4	4	4	3	2	2	5	5	6	5	5	114	81	33	7	7	6	7	6	6	7	6	6	6	6	6	5
279	0	59	2	1	20	74	12	41			74	29	95	61	34	6	7	6	6	6	5	5	6	5	5	1	2	1	7	7	7	7	6	122	87	35	7	7	7	7	7	6	7	7	6	6	7	6	7
280	0	60	1	1	15	41	14				39	30	101	77	24	5	7	5	7	7	7	7	7	6	6	6	1	6	1	6	6	5	6	125	90	35	7	7	6	7	7	7	7	7	7	7	7	7	7
281	1	83	1	1	24	92	14	45	83		91	27	96	70	26	1	5	5	7	7	7	7	7	7	7	1	5	4	5	2	7	7	5	120	87	33	6	7	7	7	7	7	7	6	7	7	6	7	6
284	1	53	3	2	45	72	17	42			66	28	92	63	29	7	6	5	5	5	5	7	7	5	5	1	4	1	6	7	6	7	3	123	89	34	7	7	6	7	7	7	7	7	7	7	6	7	7
285	1	73	2	2	18	118	14	53	84		111	27	64	39	25	5	4	3	2	2	2	6	6	3	3	1	1	1	5	6	6	4	4	112	80	32	7	6	6	7	6	6	7	6	6	6	5	6	6
290	0	59	1	2	27	143	10	42	75	106	139	30	63	33	30	5	5	1	2	1	1	4	5	3	3	1	1	1	6	6	6	6	6	113	79	34	6	7	6	6	6	7	7	6	7	7	4	5	5
293	0	78	2	2	20	49	6	36			47	29	89	64	25	6	5	1	5	5	5	6	6	6	6	1	6	6	6	5	5	4	5	124	91	33	7	7	7	7	7	7	7	7	7	7	7	7	7
294	1	77	1	1	37	90	5	36	71		86	24	78	51	27	5	5	1	5	5	5	5	5	4	5	1	4	1	5	5	6	6	5	122	87	35	7	7	6	7	6	7	7	7	7	7	6	7	6
298	1	41	2	1	27	46	4				37	30	75	51	24	6	6	3	4	2	5	5	5	4	4	1	5	1	5	5	5	4	5	101	73	28	6	6	4	6	6	6	7	7	6	6	4	6	3
306	0	81	1	2	24	26	8					22	74	54	20	6	5	1	4	4	5	6	6	5	5	1	5	1	4	4	4	4	4	106	85	21	7	7	6	7	7	7	7	6	7	7	6	6	5
307	0	56	1	2	30	102	5	40	71		100	28	45	25	20	5	4	1	1	1	1	2	2	2	2	1	2	1	4	5	4	3	4	123	89	34	7	7	7	7	7	7	7	7	7	7	6	6	7
309	0	57	3	2	0	136	21	50	86	119	119	23	67	37	30	5	4	2	3	3	3	4	2	3	3	2	2	1	6	6	6	6	6	113	83	30	6	7	6	7	7	7	6	6	7	7	6	6	5
313	0	86	1	2	42	33	5				28	28	63	37	26	6	5	1	2	1	2	4	4	3	3	1	2	3	5	5	6	5	5	113	81	32	7	7	6	6	6	6	7	6	6	6	6	6	6
322	1	70	1	1	22	48	13				46	26	89	65	24	7	6	4	6	6	5	7	6	6	6	1	4	1	5	6	5	4	4	124	89	35	7	7	7	7	7	7	7	7	7	7	6	7	6
324	1	84	1	1	23	114	16	44	79		113	26	69	42	27	5	4	2	3	2	3	6	6	4	4	1	1	1	6	5	6	5	5	108	79	29	7	7	5	7	7	6	6	6	6	6	5	6	5
325	1	65	2	1	21	68	9	44			63	27	87	57	30	7	6	4	5	4	5	6	6	4	4	1	4	1	6	6	6	6	6	110	80	30	7	6	6	7	7	6	7	6	6	6	5	6	5
327	1	76	1	1	22	65	11	36			64	16	86	64	22	7	6	1	7	6	6	6	6	6	6	1	5	1	4	5	5	4	4	114	82	32	7	7	6	7	7	6	7	6	6	6	6	6	5
328	0	58	2	1	45	139	10	46	72	103	131	24	49	32	17	4	4	3	3	3	3	1	1	3	3	1	2	1	3	3	5	3	3	92	64	28	6	4	3	6	6	6	2	6	6	6	2	6	5
332	0	62	1	2	25	43	19				41	28	110	80	30	7	7	7	6	6	7	7	6	7	7	1	7	5	6	6	6	6	6	124	89	35	7	7	7	7	7	7	7	6	7	7	6	7	7
334	0	42	3	1	53	49	9				46	30	103	68	35	6	6	4	4	4	7	7	7	6	6	5	5	1	7	7	7	7	7	125	90	35	7	7	7	7	7	7	7	7	7	7	6	7	7
335	1	88	1	2	28	73	22	54			71	22	85	56	29	6	7	1	4	4	5	7	6	5	5	1	4	1	6	6	6	6	5	110	81	29	6	7	6	7	6	6	7	7	7	6	5	6	5
340	0	50	1	1	24	29	8				26	28	107	74	33	7	7	5	6	6	7	7	6	7	7	1	7	1	7	6	6	7	7	124	90	34	7	7	7	7	7	7	7	6	7	7	7	7	7
341	1	78	1	2	22	147	9	39	70	98	137	19	73	44	29	6	5	5	5	3	3	1	7	3	3	1	1	1	5	6	6	6	6	93	64	29	6	5	5	5	4	5	7	6	5	5	1	5	5
342	0	88	1	2	22	53	5				38	20	83	57	26	7	5	1	5	4	5	7	6	5	5	1	5	1	5	6	5	5	5	107	80	27	7	7	5	7	7	6	7	6	6	6	5	6	5
343	1	82	1	2	27	31	8				30	24	106	77	29	7	7	6	7	7	7	7	7	7	7	1	5	2	6	4	7	6	6	121	89	32	7	7	7	7	7	7	7	7	7	7	6	7	6
344	0	77	1	2	12	133	5	33	66	96		29	83	56	27	6	6	2	4	4	5	5	6	5	5	1	6	1	5	5	5	5	7	107	76	31	6	6	5	7	6	6	6	6	6	6	5	6	5
352	0	56	2	2	22	178	12	46		104	166	22	40	19	21	5	2	1	1	1	1	1	2	1	1	1	1	1	5	2	7	3	4	111	77	34	6	7	5	7	7	6	7	7	6	6	3	5	5
353	0	71	1	2	20	12	9	44				30	88	62	26	7	5	4	5	5	5	7	7	5	5	1	5	1	5	5	6	5	5	116	81	35	7	7	6	7	7	7	6	7	6	6	6	5	4
355	1	68	1	1	34	47	7	44			45	27	92	58	34	7	7	2	4	3	5	7	7	5	5	2	2	2	7	7	7	6	7	124	89	35	7	7	7	7	7	7	7	7	7	7	6	7	6
356	0	53	3	2	46	75	10	53			71	30	96	65	31	6	6	4	6	6	6	5	6	6	6	1	6	1	6	7	6	6	6	119	85	34	7	7	5	7	7	7	7	7	7	7	5	6	6
361	0	80	1	2	32	28	5				22	27	99	75	24	7	7	5	7	7	7	7	7	7	7	1	5	1	5	6	5	3	5	120	88	32	7	7	7	7	7	7	7	6	7	7	6	7	6
365	1	76	1	1	21	105	9	48			100	17	73	56	17	6	5	4	4	4	5	6	6	5	5	1	4	1	5	3	3	3	3	112	84	28	7	7	6	7	7	7	7	6	7	7	5	6	5
366	1	70	1	1	25	154	4	36	71		139	25	69	43	26	5	4	2	2	2	2	7	6	4	4	1	3	1	5	5	6	5	5	120	87	33	6	7	7	7	7	7	6	6	7	7	6	7	7
367	1	75	1	1	132	66	10				64	26	95	64	31	7	6	1	6	6	6	6	7	6	6	1	5	1	7	7	6	6	5	111	79	32	7	6	6	6	6	6	7	7	6	6	5	6	5
368	1	61	3	2	34	41	9				35	29	100	66	34	6	7	3	6	6	6	6	6	6	6	1	6	1	6	7	7	7	7	126	91	35	7	7	7	7	7	7	7	7	7	7	7	7	7
373	0	38	1	1	30	39	11				38	30	111	79	32	7	7	7	7	7	7	7	7	7	7	1	7	1	7	6	7	6	6	123	91	32	7	7	7	7	7	7	7	7	7	7	7	7	7
374	1	73	2	1	41	19	10					30	109	76	33	7	7	6	7	7	7	7	7	7	7	1	5	1	7	7	7	6	6	126	91	35	7	7	7	7	7	7	7	7	7	7	7	7	7
376	0	71	1	2	37	35	12				35	21	96	70	26	7	6	6	6	6	6	7	6	6	6	1	6	1	5	6	5	5	5	119	87	32	7	7	6	7	7	7	7	6	7	7	6	7	6
380	0	68	1	1	27	46	14				42	23	105	79	26	7	7	6	7	7	6	7	7	6	6	5	7	1	6	4	6	5	5	113	85	28	7	7	6	7	7	6	7	7	6	6	6	6	7
381	1	70	2	2	14	96	12	41	73		93	30	73	40	33	7	6	1	3	2	2	3	4	3	3	1	4	1	7	7	6	6	7	124	89	35	7	7	6	7	7	7	7	7	7	7	6	7	7
393	0	80	1	2	20	43	19					27	101	71	30	5	6	6	5	5	6	7	7	6	6	1	6	5	6	5	7	6	6	126	91	35	7	7	7	7	7	7	7	7	7	7	7	7	7
394	1	80	1	1	16	27	11				25	23	97	73	24	7	7	4	7	6	6	6	6	6	6	5	6	1	5	5	5	5	4	110	83	27	7	7	6	7	7	7	6	6	7	6	6	6	5
396	0	77	3	3	50	115	10	44	75		100	26	81	59	22	7	6	5	4	3	5	6	6	5	5	1	5	1	5	5	6	3	3	112	86	26	6	7	6	7	7	7	7	5	7	7	6	7	7
398	0	75	1	2	28	95	16	63			93	29	90	55	35	5	5	3	4	2	5	7	7	4	5	1	6	1	7	7	7	7	7	118	83	35	7	7	6	7	7	6	7	7	6	6	5	7	5
399	1	64	1	1	25	40	8				38	24	115	83	32	7	7	6	7	7	7	7	6	7	7	5	5	5	7	5	7	6	7	122	90	32	7	7	7	7	7	7	7	6	7	7	7	7	7
405	0	45	1	2	61	64	13				46	30	93	64	29	5	4	5	4	4	7	7	7	7	7	1	5	1	5	6	7	5	6	126	91	35	7	7	7	7	7	7	7	7	7	7	7	7	7
407	0	63	1	1	21	28	6				24	30	114	82	32	7	7	7	7	7	7	7	7	7	7	1	6	5	6	7	7	6	6	126	91	35	7	7	7	7	7	7	7	7	7	7	7	7	7
413	0	49	2	2	27	43	10				40		81	53	28	7	5	3	4	2	5	6	6	5	5	1	3	1	5	5	7	5	6	116	84	32	7	7	7	7	7	6	7	6	6	6	6	6	6
415	1	64	1	2	17	40	12					28	98	63	35	6	7	5	6	6	6	7	7	5	5	1	1	1	7	7	7	7	7	124	89	35	7	7	6	7	7	7	7	7	7	7	7	7	6
416	1	45	3	1	47	58	18				49	25	102	75	27	7	7	5	7	7	7	7	6	7	7	1	6	1	5	5	6	6	5	121	91	30	7	7	7	7	7	7	7	7	7	7	7	7	7
418	0	71	1	1	18	83	11	44			82	26	75	49	26	5	4	1	3	3	5	7	7	4	4	1	4	1	5	4	6	5	6	119	85	34	7	7	5	7	7	7	7	7	7	7	5	7	5
424	0	77	1	2	41	81	12	43			75	19	52	40	12	5	4	2	2	2	3	5	6	4	4	1	1	1	2	2	4	2	2	103	77	26	7	6	5	7	7	7	6	6	7	7	1	6	5
428	1	57	1	1	21	149	23	54	85		139	30	83	48	35	5	6	3	2	2	3	6	6	4	4	1	5	1	7	7	7	7	7	106	71	35	6	6	4	6	6	6	6	6	6	6	1	6	6
429	1	63	2	2	34	148	19	56	84	108	157	30	66	38	28	5	4	2	2	2	2	5	5	2	2	1	5	1	6	7	6	5	4	110	81	29	7	7	6	6	6	6	7	6	6	6	6	6	6
434	0	56	2	2	32	33	2				30	30	118	84	34	7	7	7	7	7	7	7	7	7	7	1	7	6	6	7	7	7	7	125	90	35	7	7	7	7	7	7	7	7	7	7	6	7	7
442	1	74	2	1	23	50	5				33	28	88	58	30	7	6	3	4	5	5	7	6	5	5	1	3	1	6	5	7	5	7	119	88	31	7	7	6	7	7	7	7	6	7	7	6	7	7
443	0	57	2	1	16	41	4				25	30	101	69	32	7	7	5	5	5	6	7	7	6	6	1	6	1	7	6	6	7	6	126	91	35	7	7	7	7	7	7	7	7	7	7	7	7	7
452	1	82	1	1	46	61	15					25	100	69	31	6	6	5	5	5	5	7	6	5	5	4	5	5	6	6	7	6	6	122	87	35	7	7	6	7	7	7	7	6	7	7	6	7	6
454	1	85	1	2	33	132	20	51	67	103	125	27	59	33	26	7	5	2	3	3	2	2	2	2	2	1	1	1	6	4	6	6	4	108	76	32	7	7	5	6	6	6	7	7	6	6	3	6	4
455	1	73	2	1	30	139	12	45	81		134	21	71	44	27	7	5	2	2	2	3	6	6	4	4	1	1	1	6	6	6	4	5	113	86	27	7	7	6	7	7	7	7	7	7	7	6	6	5
456	0	65	1	2	47	117	10	51				23	86	55	31	1	7	3	5	5	5	7	7	5	5	1	3	1	6	6	7	5	7	122	88	34	6	7	7	7	7	7	7	7	7	7	6	7	6
460	1	53	1	2	19	64	10				40	29	95	62	33	6	7	5	5	5	5	7	6	6	5	1	3	1	6	7	7	7	6	115	82	33	7	7	6	7	7	6	7	6	6	6	6	6	5
466	0	76	1	2	44	146	13	49	69	107	144	30	90	55	35	6	5	4	4	3	5	6	5	5	5	1	5	1	7	7	7	7	7	125	90	35	7	7	7	7	7	7	7	7	7	7	7	7	6
468	0	61	1	2	44	108	6	37	66	98	107	30	94	63	31	7	6	5	5	5	5	7	7	5	5	1	4	1	6	6	7	6	6	122	87	35	7	7	7	7	7	7	7	7	7	7	6	6	5
469	0	50	2	2	48	178	16	46	80	114	176	26	48	25	23	5	4	2	1	1	1	2	4	1	1	1	1	1	4	4	5	4	6	97	69	28	5	4	4	6	6	6	7	6	6	6	2	6	5
470	0	57	2	2	43	99	18					29	84	59	25	7	5	4	3	3	5	6	6	5	5	4	5	1	5	5	5	5	5	119	88	31	7	6	7	7	7	7	7	7	7	7	7	6	6
473	1	67	2	2	41	124	11	44	72	102	123	29	76	44	32	6	5	3	3	2	3	7	6	3	3	1	1	1	6	7	7	5	7	116	82	34	7	7	6	7	7	6	7	6	6	6	6	6	5
474	0	71	1	2	25	53	15				44	27	95	71	24	6	6	6	5	5	7	6	6	7	7	1	5	4	6	6	5	4	3	112	87	25	7	7	7	7	7	7	6	6	7	7	5	7	7
475	0	62	1	1	45	26	9					30	113	78	35	6	7	7	7	7	6	7	7	6	6	1	6	5	7	7	7	7	7	126	91	35	7	7	7	7	7	7	7	7	7	7	7	7	7
477	0	78	1	1	30	167	21	55	82		160	25	70	46	24	6	5	2	2	2	4	6	6	4	4	1	3	1	5	5	6	3	5	113	80	33	7	6	4	7	6	6	6	6	7	7	5	7	6
482	1	78	2	2	51	25	16				24	29	100	68	32	7	7	5	7	5	5	7	7	5	5	1	6	1	6	7	7	6	6	119	87	32	7	7	6	7	7	7	7	7	6	7	6	7	6
486	1	90	1	1	35	80	18	55			77	25	51	35	16	3	3	2	3	3	3	3	3	4	3	2	2	1	3	4	3	3	3	73	48	25	5	3	2	4	5	5	3	3	5	5	1	6	1
491	1	87	1	3	40	103	8	40	69		97	29	96	64	32	7	7	4	5	5	5	7	6	5	5	1	6	1	7	7	6	5	7	116	81	35	7	7	5	7	7	6	7	6	6	6	5	7	5
499	0	74	1	2	29	42	14				40	28	96	66	30	7	6	4	5	5	6	7	7	6	6	1	5	1	6	6	6	6	6	113	81	32	7	7	6	7	6	6	7	7	6	6	5	6	5
500	0	57	1	1	39	54	9				42	28	101	73	28	7	7	7	7	7	6	6	6	6	6	1	6	1	5	5	6	6	6	119	88	31	7	7	7	7	7	7	7	6	7	7	6	7	6
501	0	74	1	1	15	34	11				31	22	108	78	30	7	7	7	7	7	7	7	6	7	7	1	7	1	6	6	6	6	6	123	90	33	7	7	7	7	7	7	7	6	7	7	7	7	7
502	0	41	1	2	52	77	14	48			76	30	87	52	35	6	6	3	4	4	3	7	7	3	4	1	3	1	7	7	7	7	7	125	90	35	7	7	7	7	7	7	7	7	7	7	6	7	7
507	0	57	2	2	23	91	10	42	71		90	30	84	52	32	5	5	4	4	4	4	6	6	4	4	1	4	1	6	7	7	6	6	124	89	35	7	7	7	7	7	7	7	6	7	7	6	7	7
508	1	52	2	2	28	103	5	40	63		92	28	88	56	32	7	6	3	3	2	5	7	6	4	4	2	6	1	6	7	7	6	6	119	84	35	7	7	7	7	7	6	7	6	6	6	6	6	6
510	0	68	1	1	35	109	6	39	67		100	25	73	47	26	5	5	3	3	3	3	5	5	5	4	1	4	1	5	5	6	5	5	106	80	26	7	6	5	7	7	6	7	7	6	6	5	6	5
511	0	65	2	2	28	172	6	37	67	99	161	27	76	50	26	5	6	3	3	2	2	7	7	4	4	1	5	1	5	5	6	5	5	122	87	35	7	7	6	7	7	7	7	7	7	7	6	6	6
514	1	71	1	1	23	79	9	43			70	30	102	67	35	6	6	4	6	5	6	7	7	6	6	1	6	1	7	7	7	7	7	125	90	35	7	7	7	7	7	7	7	7	7	7	6	7	7
516	1	71	3	1	48	36	8				38	30	79	53	26	6	5	2	4	4	4	6	6	4	4	1	6	1	5	5	6	5	5	120	88	32	7	7	6	7	7	7	7	7	7	7	6	7	6
519	0	43	2	1	22	114	13	52				21	74	54	20	5	3	3	4	4	5	7	6	5	5	1	5	1	5	4	5	2	4	115	88	27	7	7	6	7	7	7	7	6	7	7	6	7	7
526	1	71	2	2	15	120	9	41	75	96	117	23	42	21	21	5	3	1	1	1	1	1	3	1	1	1	1	1	4	5	5	3	4	110	81	29	6	7	6	6	6	6	6	6	7	7	5	7	6
527	1	69	2	2	39	126	9	40	70	100	122	30	92	58	34	6	5	3	4	4	3	7	6	6	5	2	5	2	7	7	7	6	7	122	87	35	7	7	7	6	6	7	7	7	7	7	6	7	6
[truncated: 105 more columns]
